# Supplementary material for: Global Transcriptome Analyses of Cellular and Viral mRNAs during HAdV-C5 Infection Highlight New Aspects of Viral mRNA Biogenesis and Cytoplasmic Viral mRNA Accumulations
Source: Viruses. 2022 Nov 1;14(11):2428. doi: 10.3390/v14112428 (PMC9692883; doi:10.3390/v14112428)
Supplement: Supplementary file 1 [file viruses-14-02428-s001.zip]

Archive with 1 entries (1 files):
- viruses-1955083-supplementary.pdf
